# Supplementary material for: Differential Effects of Melatonin on Nitrogen Metabolism and Growth in Capsicum chinense Jacq
Source: Plants (Basel). 2026 Jun 1;15(11):1713. doi: 10.3390/plants15111713 (PMC13259437; doi:10.3390/plants15111713)
Supplement: Supplementary file 1 [file plants-15-01713-s001.zip]

Archive with 4 entries (4 files):
- Figure S1.tiff
- Figure S2.png
- Legends Figure S.pdf
- Supplementary Tables.xlsx
