# Supplementary material for: Differential Effects of Melatonin on Nitrogen Metabolism and Growth in Capsicum chinense Jacq
Source: Plants (Basel). 2026 Jun 1;15(11):1713. doi: 10.3390/plants15111713 (PMC13259437; doi:10.3390/plants15111713)
Supplement: Supplementary file 1 [file plants-15-01713-s001.zip › Supplementary Tables.xlsx]

## Sheet: Table S1
Table S1. Nitrogen metabolism-related proteins from Arabidopsis thaliana and their accession number.
	Gene Family	Protein Name	Database Source	ID Protein	Specie
	NR	AtNIA1	TAIR	AT1G77760	Arabidopsis thaliana
		AtNIA2	TAIR	AT1G37130	Arabidopsis thaliana
	NiR	AtNiR1	TAIR	AT2G15620	Arabidopsis thaliana
	GS1	AtGLN1.1	TAIR	AT5G37600.1	Arabidopsis thaliana
		AtGLN1.2	TAIR	AT1G66200.1	Arabidopsis thaliana
		AtGLN1.3	TAIR	AT3G17820.1	Arabidopsis thaliana
		AtGLN1.4	TAIR	AT5G16570.1	Arabidopsis thaliana
		AtGLN1.5	TAIR	AT1G48470.1	Arabidopsis thaliana
	GS2	AtGS2	TAIR	AT5G35630.1	Arabidopsis thaliana
	NADH-GOGAT	AtGLT	TAIR	AT5G53460	Arabidopsis thaliana
	Fd-GOGAT	AtGLU1	TAIR	AT5G04140	Arabidopsis thaliana
		AtGLU2	TAIR	AT2G41220	Arabidopsis thaliana
	GDH	AtGDH1	TAIR	AT5G18170	Arabidopsis thaliana
		AtGDH2	TAIR	AT5G07440	Arabidopsis thaliana
		AtGDH3	TAIR	AT3G03910	Arabidopsis thaliana

## Sheet: Table S2
Table S2. Primer sequence for nitrogen metabolism genes in Capsicum chinense.
	Gene Family	ID protein	Gene Name	Primer Direction	Sequence	Lenght	Start	Stop	Tm	GC%	Self complementarity	Seld 3' complementarity	Product Length
	CcNR	PHU19668.1	F_CcNR	Forward primer	AAGAGACGAAGGAACCGCTG	20	267	286	60.04	55	2	2	296
			R_CcNR	Reverse primer	TGCCAGCACATACAAGCGTA	20	562	543	60.04	50	4	2
	CcGS	PHT99661.1	F_CcGS1	Forward primer	GCCTATACTCCTGCTGGTGAG	21	190	210	59.66	57.14	4	0	237
			R_CcGS1	Reverse primer	CACTATGTCACGCCCAAAGG	20	426	407	58.91	55	3	1
		PHU30546.1	F_CcGS2	Forward primer	GCTCAGATCCTGGCTCCATC	20	4	23	59.96	60	5	1	279
			R_CcGS2	Reverse primer	GCGCATGTCAATTCCAGACC	20	282	263	59.9	55	4	0
		PHU16810.1	F_CcGS3	Forward primer	ATGTGATTGTTACACCCCAGC	21	273	293	58.55	47.62	5	2	249
			R_CcGS3	Reverse primer	GCATCAACAATATCGCGACCAA	22	521	500	59.97	45.45	6	0
	CcNADH-GOGAT	PHU23247.1	F_NADH_GOGAT	Forward primer	TTATGGGGCAACAAGTGGGG	20	4476	4495	60.25	55	2	0	274
			R_NADH_GOGAT	Reverse primer	TACCAGCAGCAAAGTTTCTTCC	22	4749	4728	59.12	45.45	5	3
	CcFd-GOGAT	PHU22565.1	F_Fd_GOGAT	Forward primer	AAGGTGCAAAGCCAGGTGAA	20	3200	3219	60.4	50	4	0	223
			R_Fd_GOGAT	Reverse primer	CAACTGAGCAAGATCCTCGATA	22	3422	3401	57.69	45.45	4	2
	CcNiR	PHU04679.1	F_NiR	Forward primer	TACCTCCATCTGGGGCAGT	19	98	116	59.6	57.89	4	1	251
			R_NiR	Reverse primer	AAGCCACTTGAGCCGAACAT	20	348	329	60.25	50	3	2
	CcGDH	PHU30311.1	F_GDH1	Forward primer	ATTAGAACCCGAGCGCACAA	20	714	733	60.04	50	4	0	228
			R_GDH1	Reverse primer	CCACCTGAAGAACCCCCAAG	20	941	922	60.25	60	2	0
		PHU06131.1	F_GDH2	Forward primer	CCTGCCGTGGTAACTGGAAA	20	583	602	60.25	55	3	0	180
			R_GDH2	Reverse primer	GAGTTTTGCAGCCCAGGAAC	20	762	743	59.68	55	4	0
		PHU18090.1	F_GDH3	Forward primer	CTTGATGAGGTGAACGCCCT	20	229	248	60.04	55	3	1	193
			R_GDH3	Reverse primer	GCGCCGGGACATCAGTATTA	20	421	402	59.97	55	4	3
